# Supplementary material for: CRISPR-Cas9 targeting of G-Quadruplex DNA in ADH1 promoter highlights its role in transcriptome and metabolome regulation
Source: Nucleic Acids Res. 2025 Sep 17;53(17):gkaf853. doi: 10.1093/nar/gkaf853 (PMC12448892; doi:10.1093/nar/gkaf853)
Supplement: gkaf853_Supplemental_Files [file gkaf853_supplemental_files.zip]

Archive with 3 entries (3 files):
- Supplemental File 1.xlsx
- Supplemental file 2.xlsx
- Supporting information.docx
