# Supplementary material for: CRISPR-Cas9 targeting of G-Quadruplex DNA in ADH1 promoter highlights its role in transcriptome and metabolome regulation
Source: Nucleic Acids Res. 2025 Sep 17;53(17):gkaf853. doi: 10.1093/nar/gkaf853 (PMC12448892; doi:10.1093/nar/gkaf853)
Supplement: gkaf853_Supplemental_Files [file gkaf853_supplemental_files.zip › Supplemental File 1.xlsx]

## Sheet: G4 MUT_vs_WT
gene_id	log2FoldChange	pvalue	gene_name
SPBC1711_02	4.45921	0.00941796	mat3-Mc		red	upregulated
SPAC1F3_08c	3.95105	0.0395033	SPAC1F3_08c		blue	downregulated
SPNCRNA_388	2.7267	4.02053e-62	SPNCRNA_388
SPCC663_03	2.70497	7.20518e-308	pmd1
SPNCRNA_1004	2.63862	0.0413252	SPAC1093.07-antisense-1
SPBC19C2_13c	2.56967	0.0368011	ctu2
SPBC23G7_10c	1.98797	1.12343e-66	SPBC23G7_10c
SPAC212_09c	1.97802	0.0159114	SPAC212_09c
SPBCPT2R1_07c	1.72613	0.039565	SPBCPT2R1_07c
SPNCRNA_1118	1.48705	0.027584	ght6-antisense-1
SPMIT_06	1.47674	0.0155249	SPMIT_06
SPAC513_03	1.37923	1.35273e-10	mfm2
SPRRNA_02	1.36543	0.0301412	15S_rRNA
SPAC4F10_15c	1.25891	0.0189477	wsp1
SPBPB8B6_02c	1.20695	3.13709e-08	SPBPB8B6_02c
SPNCRNA_1186	1.14372	0.00738673	SPNCRNA_1186
SPBC16G5_12c	1.141	0.0219261	top3
SPCC550_10	1.13443	0.00844278	atd3
SPNCRNA_913	1.12642	0.00495288	shd1-antisense-1
SPNCRNA_32	1.0968	5.07416e-07	prl32
SPNCRNA_941	1.07685	0.0381907	SPNCRNA_941
SPBC1271_06c	1.0548	0.0131918	mug96
SPRRNA_01	1.05445	0.00282674	21S_rRNA
SPNCRNA_1124	0.99017	0.00366741	SPNCRNA_1124
SPAC869_06c	0.957764	0.0131892	SPAC869_06c
SPCC569_02c	0.93564	0.00165963	SPCC569_02c
SPNCRNA_1239	0.928882	7.83064e-08	SPNCRNA_1239
SPBPB2B2_12c	0.872097	0.0117588	gal10
SPCC594_03	0.8616	0.0362363	SPCC594_03
SPNCRNA_1326	0.856758	0.0302732	SPNCRNA_1326
SPNCRNA_07	0.848221	3.68045e-06	meu3
SPNCRNA_1480	0.846018	0.00403614	SPBC16E9.20-antisense-1
SPNCRNA_324	0.834042	0.0405305	SPNCRNA_324
SPNCRNA_394	0.82918	0.00162782	SPNCRNA_394
SPNCRNA_1622	0.828207	0.00818236	SPNCRNA_1622
SPCC794_01c	0.791196	5.01683e-13	zwf2
SPNCRNA_716	0.781913	0.0264432	SPAC56F8.12-antisense-1
SPCC74_09	0.768676	3.42256e-13	mug24
SPBPB2B2_07c	0.765599	0.00216127	SPBPB2B2_07c
SPBPB2B2_08	0.765148	4.01315e-07	SPBPB2B2_08
SPAC869_03c	0.760526	0.00115007	SPAC869_03c
SPBC8E4_04	0.744399	8.40523e-19	SPBC8E4_04
SPCC794_04c	0.743389	1.04189e-10	SPCC794_04c
SPNCRNA_900	0.714568	0.0114412	SPNCRNA_900
SPNCRNA_1262	0.707835	0.0224456	SPNCRNA_1262
SPNCRNA_14	0.706379	0.00161108	prl14
SPAC4F8_08	0.703181	0.0142758	mug114
SPAPJ695_02	0.702167	8.59732e-09	SPAPJ695_02
SPAC2E1P3_02c	0.701291	0.0467055	amt3
SPNCRNA_1154	0.693892	0.0458445	SPNCRNA_1154
SPBC1703_13c	0.673538	5.67851e-20	SPBC1703_13c
SPBPB2B2_17c	0.665641	0.00567635	SPBPB2B2_17c
SPNCRNA_1301	0.645343	0.0471967	grt1-antisense-1
SPAC1039_07c	0.641934	0.00239337	SPAC1039_07c
SPNCRNA_1258	0.636688	6.91037e-06	SPNCRNA_1258
SPAC3G6_07	0.631188	0.000694962	SPAC3G6_07
SPBC11C11_06c	0.62262	4.76087e-16	SPBC11C11_06c
SPNCRNA_1123	0.620789	0.00550214	SPNCRNA_1123
SPBC1348_11	0.619729	0.000116628	SPBC1348_11
SPBC215_08c	0.616794	0.013822	arg4
SPCC548_07c	0.615143	6.61035e-05	ght1
SPBC1289_14	0.614801	8.31046e-06	SPBC1289_14
SPNCRNA_29	0.61454	1.53049e-05	meu19
SPBC56F2_06	0.612177	0.00461174	mug147
SPCC757_07c	0.604404	1.32826e-19	ctt1
SPNCRNA_1261	0.59057	0.0122736	rpl20-antisense-1
SPAC13F5_03c	0.587442	1.80675e-05	gld1
SPAPB1A11_02	0.586324	1.92779e-07	SPAPB1A11_02
SPNCRNA_968	0.583473	0.0481094	SPNCRNA_968
SPAC186_02c	0.580636	0.00808739	SPAC186_02c
SPBC725_03	0.577301	5.25917e-07	SPBC725_03
SPBPB8B6_04c	0.575265	0.00511428	grt1
SPBC609_01	0.575015	3.88289e-06	SPBC609_01
SPAC6B12_03c	0.567269	0.00446867	bit2
SPCC794_16	0.566628	0.0231926	SPCC794_16
SPNCRNA_1595	0.561182	0.017629	SPNCRNA_1595
SPBPB2B2_18	0.556654	3.54065e-06	SPBPB2B2_18
SPBC1105_14	0.555153	1.14386e-09	rsv2
SPBC31F10_16	0.55104	1.61163e-14	SPBC31F10_16
SPNCRNA_1472	0.547485	0.0475992	SPNCRNA_1472
SPCC306_08c	0.545223	1.09273e-13	mdh1
SPBPB2B2_13	0.545009	0.00679231	gal1
SPBC3B8_07c	0.54288	5.6021e-11	dsd1
SPBC14C8_14c	0.540748	0.0470821	pol5
SPBC24C6_06	0.533834	2.76318e-07	gpa1
SPBC25B2_02c	0.529713	2.48052e-10	mam1
SPBC16G5_08	0.519169	9.22701e-11	trp4
SPNCRNA_1287	0.518888	0.00135732	SPNCRNA_1287
SPNCRNA_1466	0.51562	0.00060738	SPNCRNA_1466
SPBC2G5_06c	0.513689	7.2477e-15	hmt2
SPBC119_04	0.511209	0.0306777	mei3
SPNCRNA_24	0.509262	0.00600417	prl24
SPBC21C3_07c	0.506164	0.0399185	trm140
SPBC725_10	0.505508	0.029262	SPBC725_10
SPAC25B8_13c	0.493598	9.9674e-06	isp7
SPBC25H2_09	0.49109	1.33354e-05	SPBC25H2_09
SPAC15F9_01c	0.488414	0.0207777	SPAC15F9_01c
SPNCRNA_1607	0.487547	0.0271418	SPNCRNA_1607
SPBC21C3_19	0.487441	4.69935e-07	SPBC21C3_19
SPBC1604_07	0.484431	2.68061e-12	atp4
SPNCRNA_869	0.482153	0.00333701	SPNCRNA_869
SPAC1002_19	0.479759	0.0131216	urg1
SPCC1739_08c	0.478138	0.0225818	SPCC1739_08c
SPBC19G7_06	0.477008	4.17354e-06	mbx1
SPNCRNA_1424	0.473304	0.00564216	SPNCRNA_1424
SPCC70_02c	0.471253	1.12205e-07	SPCC70_02c
SPAC22A12_17c	0.468605	7.56645e-05	SPAC22A12_17c
SPAC15E1_06	-0.491634	1.25019e-05	vps29
SPAC6F12_13c	-0.492881	2.31848e-05	fps1
SPBC146_08c	-0.493048	0.00174559	tif1102
SPNCRNA_59	-0.496001	0.00244422	prl59
SPCC18_16c	-0.498497	1.09807e-05	fmn1
SPCP31B10_05	-0.498842	0.0494026	tdp1
SPAC3F10_17	-0.502357	1.64454e-05	ltv1
SPAC2C4_13	-0.502612	5.77787e-07	vma16
SPAC57A10_10c	-0.505023	4.18766e-07	sla1
SPNCRNA_1358	-0.505299	0.0215433	SPNCRNA_1358
SPAC17C9_16c	-0.506449	4.40354e-11	mfs1
SPNCRNA_756	-0.506844	0.0457887	SPNCRNA_756
SPBC725_07	-0.508012	2.41646e-06	pex5
SPBC2D10_19c	-0.510741	0.0019701	alb1
SPAC589_10c	-0.510974	1.07238e-08	ubi5
SPNCRNA_703	-0.511013	0.00917469	SPNCRNA_703
SPBC19C2_14	-0.511497	0.000112863	smd3
SPAC3F10_09	-0.514353	0.000438273	SPAC3F10_09
SPBPB10D8_02c	-0.514772	0.0064515	SPBPB10D8_02c
SPBC16C6_11	-0.515321	0.00862106	rpl3201
SPAC27D7_13c	-0.523706	0.000106107	ssm4
SPNCRNA_1483	-0.525222	0.000169682	SPNCRNA_1483
SPBC11B10_04c	-0.52582	0.00138667	mrps28
SPNCRNA_1666	-0.529924	0.0109361	SPNCRNA_1666
SPAPB17E12_03	-0.531989	0.00060736	SPAPB17E12_03
SPAC6G9_01c	-0.532504	0.0124844	SPAC6G9_01c
SPAC2F3_17c	-0.539604	1.00008e-05	lsm6
SPBPB10D8_05c	-0.540554	0.000344866	SPBPB10D8_05c
SPCC970_05	-0.540578	3.47794e-08	rpl3601
SPBP8B7_04	-0.54081	7.48759e-05	mug45
SPAC4F10_22	-0.541678	0.0139246	cmc4
SPAC694_05c	-0.54272	3.61228e-06	rps2502
SPBC839_07	-0.542912	6.38123e-06	ibp1
SPBC359_03c	-0.550817	1.52708e-07	aat1
SPCC320_11c	-0.551746	1.3108e-06	nip7
SPAP27G11_13c	-0.555703	6.7357e-07	nop10
SPBC13G1_15c	-0.557112	0.0132397	SPBC13G1_15c
SPAC3F10_08c	-0.557938	1.66502e-06	faf1
SPAC750_05c	-0.557986	0.00378232	SPAC750_05c
SPAPB17E12_05	-0.558345	1.4286e-08	rpl3703
SPAC8C9_11	-0.559877	0.000335597	fra2
SPAC56F8_09	-0.569627	1.14918e-08	rrp8
SPAC1002_07c	-0.573808	7.48406e-07	ats1
SPBC23G7_04c	-0.5763	1.03147e-05	nif1
SPAC23C4_04c	-0.583374	0.0301045	SPAC23C4_04c
SPBC776_01	-0.583427	2.98378e-08	rpl29
SPBC1198_03c	-0.585577	2.25181e-07	SPBC1198_03c
SPNCRNA_1232	-0.592951	0.0468395	SPNCRNA_1232
SPAC890_08	-0.594085	8.29067e-13	rpl31
SPAC806_07	-0.594648	0.0450752	ndk1
SPAC4F10_20	-0.59752	0.00188565	grx1
SPAC3G9_03	-0.598656	2.98872e-09	rpl2301
SPAC9G1_03c	-0.603703	7.86231e-13	rpl3001
SPNCRNA_1381	-0.606797	1.88075e-06	mfm3-antisense-1
SPNCRNA_1115	-0.606833	1.33485e-12	SPNCRNA_1115
SPBC18E5_13	-0.615632	5.87747e-07	mti3
SPNCRNA_1082	-0.639315	0.0141971	sec16-antisense-1
SPBC18E5_03c	-0.647588	6.12487e-07	sim4
SPNCRNA_42	-0.652439	0.0213516	prl42
SPBC29A3_16	-0.65565	1.15376e-07	rrs1
SPCC663_04	-0.660047	4.01997e-11	rpl39
SPNCRNA_291	-0.661622	1.18164e-08	SPNCRNA_291
SPBC23G7_07c	-0.668925	2.05761e-10	cms1
SPAC1F7_07c	-0.672159	2.62956e-14	fip1
SPNCRNA_129	-0.675113	0.0126365	SPNCRNA_129
SPNCRNA_1459	-0.675295	5.19921e-11	SPNCRNA_1459
SPBC18E5_05c	-0.675352	1.13592e-07	elp5
SPNCRNA_536	-0.680105	0.0464973	mas2-antisense-1
SPNCRNA_120	-0.689846	0.00051576	SPNCRNA_120
SPBC23G7_05	-0.700095	0.00019633	sui1
SPAC30D11_12	-0.702368	1.24122e-11	rpl3802
SPAC17A5_18c	-0.709041	0.010461	rec25
SPNCRNA_915	-0.714796	0.0307896	SPNCRNA_915
SPBC1683_09c	-0.727043	5.41732e-14	frp1
SPCC965_07c	-0.739403	4.44119e-05	gst2
SPBC18E5_09c	-0.741865	1.03088e-07	SPBC18E5_09c
SPNCRNA_877	-0.754274	0.00302069	SPNCRNA_877
SPBC23G7_16	-0.76306	2.08392e-11	ctr6
SPAC15E1_03	-0.776105	0.000201076	rpl42
SPAC25G10_06	-0.77654	2.14073e-21	rps2801
SPAC19B12_04	-0.786827	6.29059e-11	rps3001
SPNCRNA_128	-0.811595	0.000277675	rrk1
SPBC18E5_14c	-0.817135	1.56893e-07	SPBC18E5_14c
SPBC1685_10	-0.823194	2.60494e-05	rps27
SPBC3B9_07c	-0.858798	0.000233022	rpa43
SPAC186_05c	-0.88238	1.77064e-13	SPAC186_05c
SPAC1039_02	-0.887426	3.48982e-29	SPAC1039_02
SPBC18E5_06	-0.902706	2.60842e-19	rps21
SPBC3D6_15	-0.959175	8.38715e-20	rps2501
SPBC1348_03	-1.12462	0.00028397	SPBC1348_03
SPSNORNA_22	-1.22231	0.0124328	snoR54
SPBC18E5_11c	-1.25272	0.0472825	edc3
SPAC1F8_02c	-1.32913	6.66372e-12	shu1
SPNCRNA_947	-1.34325	0.00670543	dph4-antisense-1
SPAC20G4_09	-1.57404	0.00490536	SPAC20G4_09
SPAC1F8_03c	-1.58037	1.2412e-16	str3
SPSNORNA_11	-1.98685	0.0145112	snoU24b
SPAC212_03	-2.33214	0.00839862	SPAC212_03
SPBC23G7_17c	-4.79054	0.000588842	mat1-Mi
SPMTR_02	-5.65841	6.00626e-05	mat2-Pi
SPMTR_01	-6.94236	4.60748e-11	mat2-Pc

## Sheet: G4-TATA MUT_vs_WT
gene_id	log2FoldChange	pvalue	gene_name
SPCC330_19c	4.18366	0.0178228	SPCC330_19c	red	upregulated
SPNCRNA_818	3.72705	0.0495211	pck1-antisense-1	blue	downregulated
SPRRNA_33	3.47989	0.0377539	SPRRNA_33
SPNCRNA_148	3.03907	0.0358921	SPNCRNA_148
SPCC663_03	2.95278	3.09938e-166	pmd1
SPNCRNA_1004	2.77802	0.0173288	SPAC1093.07-antisense-1
SPSNRNA_02	2.71545	0.000230586	snu2
SPAC227_10	2.53016	0.0463463	gim4
ENSRNA049678178	2.34597	0.0125519	U4
SPAC869_09	2.33759	0.046305	SPAC869_09
SPNCRNA_901	2.15028	0.0126267	SPNCRNA_901
SPCC1739_02c	2.14478	0.00504567	mrpl22
SPNCRNA_1152	1.86388	0.00321768	vps5-antisense-1
SPSNRNA_04	1.86187	0.00122134	snu4
SPNCRNA_352	1.77558	0.0120554	SPNCRNA_352
SPNCRNA_1059	1.71566	0.0212473	SPNCRNA_1059
SPNCRNA_1653	1.6626	0.00651503	cwf28-antisense-1
SPNCRNA_1502	1.6148	0.007629	SPNCRNA_1502
SPNCRNA_1153	1.49412	1.6864e-21	SPCC18B5.02c-antisense-1
SPNCRNA_1329	1.48437	0.052568	SPNCRNA_1329
SPBPB2B2_08	1.44927	2.3845e-20	SPBPB2B2_08
SPNCRNA_324	1.44602	1.69554e-05	SPNCRNA_324
SPNCRNA_231	1.40636	0.0354871	SPNCRNA_231
SPAC19G12_12	1.39393	0.0350655	dlp1
SPNCRNA_205	1.38229	0.00142488	SPNCRNA_205
SPAC4H3_12c	1.37544	0.00247032	SPAC4H3_12c
SPAC869_06c	1.37523	5.22458e-05	SPAC869_06c
SPNCRNA_475	1.36289	0.0165453	SPNCRNA_475
SPAC16E8_04c	1.33628	0.00434935	aro7
SPNCRNA_326	1.33307	0.0540794	SPNCRNA_326
SPRRNA_02	1.33216	0.0540011	15S_rRNA
SPNCRNA_1440	1.32689	0.00656207	SPBC83.12-antisense-1
SPNCRNA_757	1.31761	1.13576e-07	SPNCRNA_757
SPNCRNA_660	1.30081	0.00501659	pol4-antisense-2
SPNCRNA_388	1.29569	7.53756e-10	SPNCRNA_388
SPNCRNA_770	1.28261	0.000997761	gar2-antisense-1
SPBC609_04	1.26843	2.47801e-51	caf5
SPAC513_04	1.24371	0.0292342	SPAC513_04
SPNCRNA_1609	1.22447	0.0266025	SPNCRNA_1609
SPNCRNA_1258	1.22436	6.29518e-18	SPNCRNA_1258
SPNCRNA_1375	1.219	0.00218577	SPNCRNA_1375
SPNCRNA_913	1.21832	0.00158203	shd1-antisense-1
SPBC24C6_05	1.21004	0.0328887	sec28
SPNCRNA_392	1.19286	0.0366521	SPNCRNA_392
SPNCRNA_318	1.17787	0.00201485	SPNCRNA_318
SPNCRNA_603	1.16759	0.00465209	SPNCRNA_603
SPBCPT2R1_08c	1.16256	5.13636e-06	tlh2
SPBC1271_06c	1.16219	0.00265847	mug96
SPAP8A3_02c	1.15869	0.0115289	ofd2
SPBPB2B2_07c	1.14602	6.41977e-05	SPBPB2B2_07c
SPBC1711_03	1.14242	0.0424658	aim27
SPNCRNA_1034	1.12482	0.0259314	SPNCRNA_1034
SPNCRNA_1540	1.12391	0.000520079	SPNCRNA_1540
SPAC1142_09	1.12256	0.03115	SPAC1142_09
SPBC23G7_10c	1.09206	1.3544e-16	SPBC23G7_10c
SPNCRNA_942	1.06787	3.99149e-05	SPNCRNA_942
SPNCRNA_1500	1.06767	0.000548835	his5-antisense-1
SPBC215_11c	1.05313	1.07447e-26	SPBC215_11c
SPNCRNA_46	1.04996	0.0410821	prl46
SPBC12C2_14c	1.04122	0.00221563	SPBC12C2_14c
SPAC1F8_01	1.03228	1.3412e-08	ght3
SPCC663_06c	1.03185	6.9037e-14	osr1
SPSNORNA_37	1.02768	0.00777338	snR10
SPAC20G4_05c	1.01262	0.0249403	SPAC20G4_05c
SPNCRNA_471	0.970317	2.12889e-06	SPNCRNA_471
SPNCRNA_1303	0.965029	0.00105926	SPNCRNA_1303
SPAC15E1_07c	0.953073	0.0363969	moa1
SPNCRNA_1364	0.94535	0.0185644	SPNCRNA_1364
SPNCRNA_1551	0.937961	0.00780659	SPNCRNA_1551
SPAC6B12_03c	0.932782	3.76748e-07	bit2
SPCC550_10	0.927472	0.0341356	atd3
SPNCRNA_1479	0.925857	0.0102685	SPNCRNA_1479
SPNCRNA_1140	0.923612	0.0502177	aphl-antisense-1
SPNCRNA_1365	0.920621	0.000163357	SPNCRNA_1365
SPSNORNA_19	0.916335	0.032267	snoR69
SPCC70_04c	0.896155	1.47027e-09	SPCC70_04c
SPNCRNA_155	0.887806	0.00101823	SPNCRNA_155
SPAC922_03	0.878722	6.95212e-15	SPAC922_03
SPAC27D7_11c	0.87563	1.63038e-17	SPAC27D7_11c
SPAC31A2_02	0.869625	0.0243656	trm112
SPNCRNA_280	0.868058	0.0213256	SPNCRNA_280
SPAC27D7_09c	0.849757	1.85051e-18	SPAC27D7_09c
SPNCRNA_727	0.846712	0.00076052	SPNCRNA_727
SPNCRNA_190	0.842455	0.00410238	SPNCRNA_190
SPNCRNA_665	0.829577	0.00284165	aur1-antisense-1
SPNCRNA_283	0.825097	0.0504046	SPNCRNA_283
SPNCRNA_1526	0.805847	0.0189139	exo1-antisense-1
SPAC13G7_02c	0.801784	6.7435e-09	ssa1
SPNCRNA_1444	0.791412	0.0514669	SPNCRNA_1444
SPNCRNA_891	0.78961	0.0247921	bet5-antisense-1
SPNCRNA_516	0.789455	0.00471613	SPNCRNA_516
SPBC106_02c	0.783911	2.75952e-10	srx1
SPBC839_06	0.78363	5.89348e-06	cta3
SPNCRNA_1239	0.782754	0.000482085	SPNCRNA_1239
SPNCRNA_1223	0.774944	0.00827952	SPCC191.10-antisense-1
SPAC22H10_13	0.76571	1.48836e-09	zym1
SPCC757_15	0.760346	0.0169439	cox14
SPNCRNA_981	0.754594	0.0245597	SPAC23D3.17-antisense-1
SPAC9G1_14	0.750246	0.00227177	SPAC9G1_14
SPAC15F9_01c	0.745282	0.00206963	SPAC15F9_01c
SPAP8A3_04c	0.728906	2.643e-08	hsp9
SPBC16A3_02c	0.716208	1.16486e-09	SPBC16A3_02c
SPNCRNA_469	0.713569	0.0185873	SPNCRNA_469
SPNCRNA_717	0.711065	0.00133619	SPNCRNA_717
SPNCRNA_1565	0.710668	0.0005031	SPNCRNA_1565
SPNCRNA_477	0.708807	0.00386317	SPNCRNA_477
SPAC3G6_07	0.702842	0.000139562	SPAC3G6_07
SPAC30D11_12	0.700128	0.0377796	rpl3802
SPAC29E6_07	0.696566	0.0454086	SPAC29E6_07
SPNCRNA_1187	0.693399	0.00656449	SPNCRNA_1187
SPAC9E9_11	0.691905	3.78716e-07	plr1
SPNCRNA_279	0.690431	0.000563078	SPNCRNA_279
SPNCRNA_545	0.686281	0.0459811	SPNCRNA_545
SPCC338_18	0.68158	1.89021e-08	SPCC338_18
SPNCRNA_1485	0.68084	0.039693	SPNCRNA_1485
SPNCRNA_1262	0.675721	0.0548216	SPNCRNA_1262
SPCC965_07c	0.675447	0.000168343	gst2
SPNCRNA_724	0.669359	0.0509608	prp22-antisense-1
SPCC794_16	0.668714	0.00463411	SPCC794_16
SPNCRNA_976	0.668137	0.00346558	SPNCRNA_976
SPBC1289_14	0.662744	5.61166e-05	SPBC1289_14
SPAC9E9_09c	0.661344	1.22169e-07	atd1
SPBC36B7_06c	0.657651	0.0207211	mug20
SPBC3E7_02c	0.657594	4.82574e-11	hsp16
SPCC330_03c	0.652499	7.79574e-05	SPCC330_03c
SPAC11H11_05c	0.651944	0.0360107	fta6
SPNCRNA_12	0.64278	0.00181212	prl12
SPNCRNA_07	0.633589	0.00189135	meu3
SPAC869_08	0.631859	0.00113896	pcm2
SPCC965_06	0.629751	2.30425e-12	osr2
SPNCRNA_103	0.62827	6.49411e-05	sme2
SPNCRNA_1075	0.622448	0.0452804	new12-antisense-1
SPAC869_07c	0.622362	0.00508033	mel1
SPAC11D3_09	0.621905	0.0273195	SPAC11D3_09
SPAC222_15	0.620427	0.000848571	meu13
SPNCRNA_1094	0.612187	0.00255538	SPNCRNA_1094
SPNCRNA_472	0.61205	2.91885e-07	SPNCRNA_472
SPCC70_12c	0.610954	1.1178e-08	ecl1
SPBC16D10_08c	0.605917	3.36816e-07	hsp104
SPNCRNA_990	0.604383	0.00195217	cbh1-antisense-1
SPNCRNA_1095	0.60324	0.007153	SPNCRNA_1095
SPNCRNA_799	0.601561	0.000653348	ata1-antisense-1
SPCC338_12	0.599668	2.14019e-06	pbi2
SPAC977_13c	0.598	0.000907124	SPAC977_13c
SPAC30D11_02c	0.594209	0.0346461	SPAC30D11_02c
SPBC3B9_01	0.592827	2.34228e-07	fes1
SPAC869_05c	0.590337	3.84365e-08	SPAC869_05c
SPNCRNA_811	0.58817	0.0288572	SPNCRNA_811
SPBC1685_10	0.581006	0.00296422	rps27
SPBC3D6_15	0.578231	0.00562372	rps2501
SPNCRNA_282	0.57212	0.00910701	SPNCRNA_282
SPNCRNA_1213	0.569427	0.000865571	SPCC663.08c-antisense-1
SPBC2A9_02	0.568736	4.56112e-07	SPBC2A9_02
SPNCRNA_1607	0.567978	0.013098	SPNCRNA_1607
SPNCRNA_1382	0.561567	0.000674541	ubc4-antisense-1
SPNCRNA_1378	0.557526	0.0539824	cbp6-antisense-1
SPAPB24D3_08c	0.555837	2.24768e-07	SPAPB24D3_08c
SPNCRNA_14	0.553515	0.0121947	prl14
SPAC26F1_04c	0.549925	2.91162e-07	etr1
SPMTR_01	0.548497	0.0128421	mat2-Pc
SPAC22H12_01c	0.546939	6.34678e-07	mug35
SPNCRNA_383	0.542241	0.0380287	SPNCRNA_383
SPBC649_05	0.538093	7.3663e-06	cut12
SPBC216_04c	0.537476	0.00636632	mxr2
SPNCRNA_899	0.536731	0.0392367	SPNCRNA_899
SPCC1393_12	0.533106	0.000109865	SPCC1393_12
SPNCRNA_1169	0.530629	0.00310607	SPNCRNA_1169
SPAC688_03c	0.528311	0.00574514	SPAC688_03c
SPAC7D4_07c	0.525251	0.00316616	trx1
SPBC1A4_01	0.525048	0.00629271	apc10
SPAC694_05c	0.520194	0.0115263	rps2502
SPAC806_11	-4.58431	0.00561012	SPAC806_11
SPACUNK4_09	-4.12592	0.0264775	SPACUNK4_09
SPCC757_03c	-3.70091	0.0053409	hsp3101
SPNCRNA_1151	-3.44156	0.0133178	sif2-antisense-1
SPNCRNA_1360	-2.9804	0.0125239	SPNCRNA_1360
SPNCRNA_697	-2.38898	0.0323487	SPAC1687.19c-antisense-1
SPAC19D5_11c	-2.02279	0.0536502	ctf8
SPAC23G3_10c	-1.67818	0.0325033	ssr3
SPAC1F3_09	-1.65248	0.0376597	mug161
SPAPB18E9_01	-1.61927	0.0125422	trm5
SPBC215_08c	-1.58161	1.23354e-06	arg4
SPAC14C4_16	-1.53907	0.0030825	dad3
SPCC594_03	-1.36449	0.0154708	SPCC594_03
SPNCRNA_716	-1.35179	0.00518076	SPAC56F8.12-antisense-1
SPBC1348_08c	-1.33235	1.08558e-06	SPBC1348_08c
SPBC1348_03	-1.30527	0.000269952	SPBC1348_03
SPAC17C9_09c	-1.27354	2.61031e-11	tim13
SPNCRNA_366	-1.16148	0.0128566	SPNCRNA_366
SPBC947_04	-1.1413	1.69777e-26	pfl3
SPNCRNA_1063	-1.1387	1.09729e-09	SPNCRNA_1063
SPBC1709_16c	-1.11047	0.0102628	SPBC1709_16c
SPAC5H10_04	-1.08971	0.0259387	SPAC5H10_04
SPSNORNA_14	-1.04897	3.8184e-10	snoR54b
SPAC167_02	-1.04534	0.0311531	ptb1
SPBP4G3_03	-1.04358	8.62739e-07	fub2
SPNCRNA_1285	-1.03324	5.55743e-06	SPNCRNA_1285
SPBC1861_01c	-1.02259	2.63842e-27	cnp3
SPBC2G2_17c	-1.01502	0.0174433	SPBC2G2_17c
SPNCRNA_944	-0.977535	0.000337354	SPNCRNA_944
SPBP26C9_03c	-0.961716	1.28427e-12	fet4
SPNCRNA_1493	-0.951857	0.00335475	SPNCRNA_1493
SPRRNA_42	-0.946279	0.031639	SPRRNA_42
SPNCRNA_1527	-0.942669	2.95535e-08	SPNCRNA_1527
SPNCRNA_1031	-0.941832	0.0478391	wsp1-antisense-1
SPCC16C4_21	-0.937818	0.00518577	SPCC16C4_21
SPNCRNA_322	-0.936267	1.85588e-11	SPNCRNA_322
SPAC1142_05	-0.912354	4.84264e-20	ctr5
SPAC17A2_10c	-0.91067	0.000564542	SPAC17A2_10c
SPAC11D3_11c	-0.893298	0.0496944	SPAC11D3_11c
SPAC186_05c	-0.869036	5.65885e-08	SPAC186_05c
SPNCRNA_1158	-0.859672	0.00028262	gnr1-antisense-1
SPBPB10D8_03	-0.83973	4.9893e-05	SPBPB10D8_03
SPNCRNA_287	-0.839652	2.15124e-05	SPNCRNA_287
SPAC1751_04	-0.837524	0.020126	loc1
SPAC343_12	-0.830858	1.12265e-08	rds1
SPBPB8B6_04c	-0.825148	0.000631191	grt1
SPCC1183_02	-0.820628	9.62355e-05	SPCC1183_02
SPBPB8B6_06c	-0.819377	0.000861575	SPBPB8B6_06c
SPNCRNA_32	-0.8111	0.0148462	prl32
SPCC1393_10	-0.807807	4.37703e-13	ctr4
SPAC1F5_10	-0.802972	0.0357703	SPAC1F5_10
SPCC569_02c	-0.793845	0.0305283	SPCC569_02c
SPBC1198_02	-0.789267	8.89052e-13	dea2
SPBP23A10_12	-0.784486	5.67993e-08	frg1
SPAPJ695_02	-0.783155	1.40016e-06	SPAPJ695_02
SPNCRNA_753	-0.78276	0.0103673	SPNCRNA_753
SPAC977_18	-0.750438	1.26691e-06	SPAC977_18
SPNCRNA_1424	-0.74775	0.000323126	SPNCRNA_1424
SPBC1861_04c	-0.744185	6.93409e-05	prp24
SPBC13G1_15c	-0.743536	0.00967706	SPBC13G1_15c
SPNCRNA_1121	-0.73575	0.018437	SPNCRNA_1121
SPBPB2B2_18	-0.735164	0.00122675	SPBPB2B2_18
SPNCRNA_781	-0.731156	4.29077e-09	SPNCRNA_781
SPNCRNA_1342	-0.729498	0.0187636	SPNCRNA_1342
SPBC1348_14c	-0.729283	0.00262864	ght7
SPCPB1C11_01	-0.723853	1.13215e-07	amt1
SPAC1B3_16c	-0.72064	1.67011e-12	vht1
SPNCRNA_1218	-0.716615	0.00250993	SPNCRNA_1218
SPBPB10D8_05c	-0.698518	0.000854095	SPBPB10D8_05c
SPNCRNA_1434	-0.677772	0.0444157	SPNCRNA_1434
SPBC1861_02	-0.66824	1.01914e-06	abp2
SPAC186_07c	-0.659234	0.0205466	SPAC186_07c
SPAC1786_02	-0.647796	1.12e-06	SPAC1786_02
SPBPB10D8_07c	-0.636196	0.000814326	SPBPB10D8_07c
SPAC688_16	-0.633179	0.000764443	SPAC688_16
SPAC8E11_10	-0.629764	1.56127e-09	SPAC8E11_10
SPCC285_17	-0.628573	2.45371e-09	spp27
SPNCRNA_1463	-0.622427	0.00539129	SPNCRNA_1463
SPAC890_05	-0.620229	0.00247339	SPAC890_05
SPNCRNA_1208	-0.615883	0.0154195	SPCC162.01c-antisense-1
SPNCRNA_1265	-0.601501	0.0348494	SPNCRNA_1265
SPNCRNA_745	-0.599771	0.0108253	SPNCRNA_745
SPCC1742_01	-0.598628	0.000259524	gsf2
SPBC3B8_07c	-0.596008	7.20563e-08	dsd1
SPBC1105_04c	-0.595044	0.000220068	cbp1
SPAC17A2_09c	-0.581656	0.000123209	csx1
SPAC1B2_03c	-0.581624	0.00258226	SPAC1B2_03c
SPBPB10D8_01	-0.581117	1.37e-07	SPBPB10D8_01
SPNCRNA_1082	-0.579047	0.0508031	sec16-antisense-1
SPBC1A4_02c	-0.570078	3.76904e-08	leu1
SPBC14F5_05c	-0.565187	2.35298e-06	sam1
SPBC106_14c	-0.55936	0.00225952	sda1
SPAC19E9_03	-0.557806	3.38866e-07	pas1
SPAC977_02	-0.546604	0.015279	SPAC977_02
SPAC21E11_04	-0.545452	0.0362355	aca1
SPAC2H10_01	-0.543674	8.20536e-06	SPAC2H10_01
SPBC409_10	-0.543045	0.0309061	ade7
SPBPB10D8_06c	-0.542954	0.00431229	SPBPB10D8_06c
SPBC3B8_06	-0.539304	7.93818e-09	SPBC3B8_06
SPAC5H10_03	-0.536833	7.51291e-09	SPAC5H10_03
SPCC1827_04	-0.53591	5.21093e-08	vms1
SPNCRNA_738	-0.534052	0.00456692	SPNCRNA_738
SPAC56F8_15	-0.532383	0.0103359	SPAC56F8_15
SPAC11E3_13c	-0.525694	0.00936447	gas5
SPAC2F7_11	-0.525204	0.00291209	nrd1
SPBC359_04c	-0.524956	0.000937001	pfl7
SPBC409_07c	-0.524389	0.000291124	wis1
SPNCRNA_1141	-0.523617	0.0224035	SPNCRNA_1141
SPAC1071_10c	-0.522351	2.95919e-05	pma1
SPBPB2B2_01	-0.520547	8.92245e-05	SPBPB2B2_01
SPNCRNA_606	-0.520067	0.00630044	isp3-antisense-1
SPNCRNA_188	-0.517389	0.0528569	SPNCRNA_188
SPCC965_13	-0.516097	1.19736e-05	SPCC965_13
SPAC3H1_11	-0.507047	6.91827e-06	hsr1
SPNCRNA_873	-0.504248	0.0299328	SPNCRNA_873
SPAC806_08c	-0.502629	3.35161e-07	mod21
SPCC794_15	-0.495125	0.0101355	SPCC794_15

## Sheet: G4 MUT_vs_G4-TATA MUT
gene_id	log2FoldChange	pvalue	gene_name
SPMTR_01	7.49142	1.30069e-10	mat2-Pc	red	upregulated
SPMTR_02	6.55718	2.11824e-05	mat2-Pi	blue	downregulated
SPBC23G7_17c	4.99101	0.00327604	mat1-Mi
SPNCRNA_173	4.90664	0.00964324	SPNCRNA_173
SPCC330_19c	4.04267	1	SPCC330_19c
SPBP8B7_28c	3.34713	0.0488693	stc1
SPAC869_09	3.21753	0.078003	SPAC869_09
SPAC212_03	2.62714	0.0109583	SPAC212_03
SPNCRNA_1653	2.6165	0.00549547	cwf28-antisense-1
SPNCRNA_338	2.60312	0.0924546	SPNCRNA_338
SPSNRNA_02	2.57589	0.00500007	snu2
SPCC1739_02c	2.43005	0.0283173	mrpl22
SPAC25B8_14	2.36711	0.0526731	mal2
SPNCRNA_1502	2.15935	0.0104054	SPNCRNA_1502
SPSNORNA_11	2.06632	0.0437128	snoU24b
SPNCRNA_392	2.02693	0.0085798	SPNCRNA_392
SPAC20G4_09	1.95198	0.00116105	SPAC20G4_09
SPAC1F8_03c	1.91899	3.21507e-27	str3
SPNCRNA_231	1.85485	0.0369646	SPNCRNA_231
SPNCRNA_361	1.76258	0.0439395	SPNCRNA_361
ENSRNA049678178	1.70523	0.120806	U4
SPAC1F8_02c	1.64964	5.75453e-11	shu1
SPNCRNA_942	1.60541	3.40239e-06	SPNCRNA_942
SPCC613_08	1.60449	0.133725	SPCC613_08
SPSNRNA_04	1.59059	0.0401374	snu4
SPAC4H3_12c	1.55938	0.0109284	SPAC4H3_12c
SPBC3D6_15	1.53788	2.72696e-05	rps2501
SPNCRNA_1007	1.50693	0.131649	SPAC30C2.03-antisense-1
SPNCRNA_1209	1.49913	0.0763989	SPCC13B11.03c-antisense-1
SPBC3D6_11c	1.45232	0.116182	slx8
SPCC663_06c	1.45025	8.81978e-31	osr1
SPAC19B12_04	1.43376	0.000625453	rps3001
SPCC965_07c	1.41463	5.0981e-24	gst2
SPBC1685_10	1.40388	1.45499e-05	rps27
SPAC30D11_12	1.39928	0.000873672	rpl3802
SPSNORNA_15	1.38756	0.0216539	snoR38
SPBC18E5_06	1.37716	5.53252e-05	rps21
SPSNORNA_37	1.37001	0.00338944	snR10
SPNCRNA_1444	1.36703	0.0100823	SPNCRNA_1444
SPNCRNA_603	1.35788	0.0358	SPNCRNA_603
SPNCRNA_707	1.34057	0.142964	crn1-antisense-1
SPNCRNA_770	1.32029	0.0119364	gar2-antisense-1
SPBC609_04	1.31512	6.14107e-45	caf5
SPNCRNA_471	1.31323	5.99791e-08	SPNCRNA_471
SPNCRNA_230	1.29936	0.0569239	SPNCRNA_230
SPSNORNA_19	1.23191	0.040551	snoR69
SPNCRNA_947	1.21048	0.0708271	dph4-antisense-1
SPSNORNA_22	1.19893	0.0560037	snoR54
SPAC1039_02	1.19017	3.76866e-32	SPAC1039_02
SPNCRNA_1485	1.1815	0.00813293	SPNCRNA_1485
SPBC1685_09	1.16421	0.0118505	rps29
SPNCRNA_724	1.15691	0.0134846	prp22-antisense-1
SPAC9E9_11	1.15687	1.07222e-19	plr1
SPNCRNA_1494	1.14076	0.0550435	meu17-antisense-1
SPBC18E5_14c	1.13126	1.94599e-08	SPBC18E5_14c
SPAC922_03	1.13013	1.08451e-22	SPAC922_03
SPAC29E6_07	1.12339	0.0160049	SPAC29E6_07
SPNCRNA_129	1.12279	0.000840424	SPNCRNA_129
SPCC663_04	1.12036	1.16985e-08	rpl39
SPAC3F10_18c	1.11001	0.0656831	rpl4102
SPBCPT2R1_08c	1.10897	0.00036449	tlh2
SPNCRNA_1153	1.107	1.95543e-10	SPCC18B5.02c-antisense-1
SPAC25G10_06	1.10665	0.00368967	rps2801
SPNCRNA_660	1.09901	0.133765	pol4-antisense-2
SPBC776_01	1.08959	0.00145917	rpl29
SPAC20G4_05c	1.08676	0.0836212	SPAC20G4_05c
SPNCRNA_205	1.07805	0.0481281	SPNCRNA_205
SPAC27D7_09c	1.07488	4.26416e-25	SPAC27D7_09c
SPNCRNA_177	1.06693	0.125965	SPNCRNA_177
SPAC16E8_04c	1.06624	0.0924789	aro7
SPAC4F10_20	1.06581	3.96606e-13	grx1
SPAC694_05c	1.0628	0.0131444	rps2502
SPAC15E1_03	1.0551	6.99733e-12	rpl42
SPBC23G7_05	1.04905	1.17542e-09	sui1
SPBC16G5_13	1.01703	0.0554175	ptf2
SPAC7D4_07c	1.01153	3.45323e-12	trx1
SPBC18E5_05c	1.01007	2.12764e-10	elp5
SPNCRNA_976	0.998503	3.95049e-05	SPNCRNA_976
SPBC2A9_02	0.978573	1.36118e-17	SPBC2A9_02
SPNCRNA_530	0.974962	0.0757813	SPNCRNA_530
SPNCRNA_727	0.97414	0.00157861	SPNCRNA_727
SPBC18E5_09c	0.970539	5.2882e-09	SPBC18E5_09c
SPNCRNA_1417	0.960409	0.0438401	meu18-antisense-1
SPAC9G1_03c	0.944909	4.10548e-10	rpl3001
SPBC106_02c	0.939096	1.95281e-11	srx1
SPAPB17E12_05	0.938465	1.42626e-07	rpl3703
SPNCRNA_120	0.930597	0.000531495	SPNCRNA_120
SPNCRNA_443	0.930555	0.0915216	SPNCRNA_443
SPCC330_03c	0.927751	5.24434e-07	SPCC330_03c
SPAC1F8_01	0.920644	3.82493e-07	ght3
SPAP8A3_04c	0.916238	6.20583e-12	hsp9
SPSNORNA_24	0.904923	0.0279811	snoR39b
SPNCRNA_128	0.903323	0.00477853	rrk1
SPBC215_11c	0.896742	8.02688e-18	SPBC215_11c
SPNCRNA_981	0.88233	0.0470566	SPAC23D3.17-antisense-1
SPNCRNA_1187	0.870734	0.00785101	SPNCRNA_1187
SPNCRNA_1094	0.870393	8.81855e-05	SPNCRNA_1094
SPAPB24D3_08c	0.866892	2.74797e-15	SPAPB24D3_08c
SPNCRNA_757	0.861457	0.00158123	SPNCRNA_757
SPCC1235_01	0.855069	3.37551e-11	SPCC1235_01
SPAC31A2_02	0.851293	0.098938	trm112
SPAC31A2_04c	0.842737	1.08588e-09	pre1
SPAC890_08	0.841447	1.79567e-08	rpl31
SPBC1683_09c	0.838081	8.98412e-13	frp1
SPNCRNA_536	0.82535	0.0736011	mas2-antisense-1
SPNCRNA_59	0.820958	0.000576331	prl59
SPAC57A10_04	0.820482	8.09941e-07	mug10
SPAC3G9_03	0.817972	7.2002e-08	rpl2301
SPBC2G2_09c	0.817766	0.0456821	crs1
SPCC1223_05c	0.816575	3.78391e-06	rpl3702
SPAC750_01	0.815759	6.99733e-12	SPAC750_01
SPNCRNA_990	0.812862	0.000829689	cbh1-antisense-1
SPAC3F10_08c	0.812231	7.2513e-08	faf1
SPAC19B12_09	0.809989	2.41832e-07	srp14
SPBCPT2R1_01c	0.80887	0.0417729	SPBCPT2R1_01c
SPNCRNA_1303	0.802306	0.0263919	SPNCRNA_1303
SPAP27G11_09c	0.797661	1.43584e-09	rib1
SPNCRNA_1095	0.796724	0.00185348	SPNCRNA_1095
SPBC405_07	0.792453	8.58935e-07	rpl3602
SPCC18_16c	0.790572	6.20378e-07	fmn1
SPNCRNA_1232	0.788248	0.0192978	SPNCRNA_1232
SPBC216_04c	0.78761	0.00170716	mxr2
SPNCRNA_1540	0.78704	0.056506	SPNCRNA_1540
SPCC330_06c	0.783931	8.58935e-07	pmp20
SPAC607_03c	0.780644	3.86257e-07	snu13
SPAC11H11_05c	0.777673	0.0448935	fta6
SPNCRNA_1364	0.776741	0.135224	SPNCRNA_1364
SPAC30D11_02c	0.765552	0.0704595	SPAC30D11_02c
SPAC1002_07c	0.76479	2.74062e-06	ats1
SPNCRNA_253	0.764741	0.0772569	SPNCRNA_253
SPBC29A3_16	0.763261	3.70665e-05	rrs1
SPAC9E9_09c	0.762141	5.50543e-08	atd1
SPNCRNA_477	0.761137	0.0123296	SPNCRNA_477
SPBC32H8_05	0.750277	3.58486e-05	SPBC32H8_05
SPAP27G11_13c	0.748457	9.3558e-05	nop10
SPCC970_05	0.744543	3.23436e-05	rpl3601
SPAC688_03c	0.743574	1.56171e-05	SPAC688_03c
SPAC589_10c	0.742285	5.4888e-07	ubi5
SPBC16C6_11	0.740999	2.98134e-05	rpl3201
SPAC19A8_16	0.739761	3.29028e-05	prl65
SPNCRNA_155	0.738496	0.00907194	SPNCRNA_155
SPNCRNA_920	0.737633	0.00259433	SPNCRNA_920
SPAC22F8_06	0.737599	2.04447e-06	pam1
SPNCRNA_103	0.736891	0.000314308	sme2
SPBC23G7_04c	0.733848	5.47366e-07	nif1
SPNCRNA_1479	0.732532	0.101258	SPNCRNA_1479
SPBC2D10_19c	0.728151	0.000516976	alb1
SPAC29E6_08	0.728143	2.50167e-12	tbp1
SPCC23B6_02c	0.725609	0.0182056	SPCC23B6_02c
SPBC1198_07c	0.724537	0.0327567	SPBC1198_07c
SPNCRNA_282	0.724396	0.00900636	SPNCRNA_282
SPAC2F3_17c	0.719599	0.000828725	lsm6
SPAC2C4_04c	0.718583	2.41415e-05	SPAC2C4_04c
SPAC18B11_08c	0.713818	1.18072e-05	SPAC18B11_08c
SPBC23G7_16	0.710043	6.60711e-05	ctr6
SPCC1919_01	0.708463	0.00107191	ckk2
SPBC428_16c	0.70745	1.04694e-06	rhb1
SPAC4F10_22	0.706435	0.0163668	cmc4
SPNCRNA_1551	0.705568	0.139796	SPNCRNA_1551
SPAC1B3_12c	0.703764	2.05525e-05	rpb10
SPBC29A10_12	0.699303	0.000216137	SPBC29A10_12
SPNCRNA_1663	0.695568	0.070547	meu14-antisense-1
SPBC18E5_03c	0.694027	0.000217049	sim4
SPCC14G10_01	0.692878	2.56272e-06	cab5
SPAC4A8_14	0.69253	1.20456e-06	SPAC4A8_14
SPAC9E9_12c	0.690348	1.2552e-11	ybt1
SPNCRNA_279	0.68975	0.00425241	SPNCRNA_279
SPAC11D3_01c	0.687134	1.27115e-06	SPAC11D3_01c
SPNCRNA_190	0.686353	0.0631065	SPNCRNA_190
SPBPB2B2_08	0.682506	8.21806e-05	SPBPB2B2_08
SPNCRNA_953	0.679682	0.134309	SPNCRNA_953
SPBC19G7_19	0.670758	0.000234046	tom5
SPAC664_06	0.669922	3.28318e-07	rlp7
SPAC4F8_03	0.669134	1.30395e-05	sdo1
SPNCRNA_656	0.667923	0.0380288	SPNCRNA_656
SPNCRNA_1459	0.667767	5.80678e-07	SPNCRNA_1459
SPAC32A11_01	0.665513	9.49671e-10	mug8
SPBC18E5_13	0.663094	5.88785e-05	mti3
SPAC3F10_17	0.662723	5.70979e-07	ltv1
SPNCRNA_1115	0.662002	8.57066e-08	SPNCRNA_1115
SPAC2C4_05	0.66175	2.04447e-06	cor1
SPBC27_05	0.661602	0.0303436	SPBC27_05
SPNCRNA_1089	0.659524	0.046232	SPNCRNA_1089
SPAC11D3_13	0.657099	8.1538e-07	hsp3104
SPAC12G12_12	0.653947	2.70336e-06	gms2
SPBC16E9_09c	0.651969	3.78092e-05	erp5
SPBC8D2_02c	0.650815	8.58935e-07	vps68
SPAC13C5_01c	0.649958	7.53507e-07	pre9
SPNCRNA_403	0.647348	0.0225087	SPNCRNA_403
SPAC17G8_05	0.647337	0.000365109	med20
SPNCRNA_1036	0.645889	0.0974784	wis2-antisense-1
SPAC3G6_06c	0.645588	0.079592	rad2
SPNCRNA_1296	0.645579	0.0257355	SPNCRNA_1296
SPBC23G7_06c	0.645015	4.29305e-09	SPBC23G7_06c
SPBC29A10_02	0.644827	0.00022879	spo5
SPAC57A10_10c	0.644467	2.4894e-06	sla1
SPBC1289_06c	0.644072	5.76387e-08	ppr8
SPCC320_11c	0.641859	0.000121384	nip7
SPAC17C9_14	0.64098	0.084214	pex19
SPBC577_10	0.638225	1.87544e-06	pre4
SPCC1223_10c	0.636522	1.0302e-05	eaf1
SPBC16E9_15	0.634101	2.03456e-05	SPBC16E9_15
SPAC2G11_05c	0.633696	0.000116491	rim20
SPNCRNA_907	0.632236	0.130809	SPNCRNA_907
SPBC1271_13	0.630647	0.00120145	mrpl8
SPAC23D3_07	0.630513	1.65719e-05	pup1
SPNCRNA_1565	0.629889	0.00919197	SPNCRNA_1565
SPCC1840_01c	0.629844	0.000101517	mog1
SPCC757_10	0.629409	0.000320136	vph2
SPBC839_19	0.629351	0.00381518	new20
SPAC16E8_16	0.628153	1.95281e-11	sua7
SPAC8F11_06	0.62783	0.000309631	brr6
SPBC9B6_07	0.625659	0.000903015	nop52
SPBC21B10_05c	0.624738	2.09076e-05	pop3
SPNCRNA_1381	0.623085	0.000283352	mfm3-antisense-1
SPAC2F7_14c	0.619313	8.11395e-06	rrp4
SPCC16A11_05c	0.618333	0.00337137	dim1
SPAC23A1_09	0.616621	0.000264005	SPAC23A1_09
SPAC18G6_06	0.614928	0.00043175	utp11
SPAC4F10_04	0.613135	4.35854e-05	ypa1
SPAC17A5_18c	0.6131	0.110358	rec25
SPBC19C2_14	0.611169	0.000846664	smd3
SPAC23D3_02	0.611038	0.000150034	rfc2
SPAC3F10_12c	0.609803	4.3353e-05	SPAC3F10_12c
SPAC13G7_02c	0.609245	1.88196e-05	ssa1
SPAC6F12_13c	0.60634	3.8604e-05	fps1
SPCC70_09c	0.604436	0.00040412	mug9
SPAC513_07	0.603333	1.4311e-08	SPAC513_07
SPAC6G10_11c	0.602796	3.62064e-05	ubi3
SPNCRNA_1447	0.602003	0.0874917	uds1-antisense-1
SPCC663_09c	0.601222	6.67418e-05	SPCC663_09c
SPAC27D7_11c	0.599121	6.20489e-06	SPAC27D7_11c
SPAC222_19	0.596685	0.00394112	tam1
SPBC2D10_03c	0.595721	4.21344e-05	SPBC2D10_03c
SPBC1711_15c	0.594248	0.090662	SPBC1711_15c
SPBC577_11	0.593253	5.45708e-06	SPBC577_11
SPAC1B3_18c	0.591326	0.00122396	mrps18
SPNCRNA_12	0.591131	0.0179761	prl12
SPAC25H1_10c	0.590197	0.00277938	atp19
SPAC13G6_09	0.589656	6.28778e-05	SPAC13G6_09
SPAC18G6_11c	0.589228	2.48533e-07	rrn3
SPAC27D7_13c	0.588974	0.000576331	ssm4
SPAC3G6_08	0.588397	0.00111997	erv1
SPNCRNA_1258	0.58649	6.60711e-05	SPNCRNA_1258
SPNCRNA_975	0.585871	0.000698157	SPNCRNA_975
SPCC1442_14c	0.580435	0.000144985	hnt1
SPAC14C4_03	0.577552	0.00105311	mek1
SPBC20F10_09	0.577417	0.00052868	lsm5
SPAC8E11_04c	0.576632	0.000644475	SPAC8E11_04c
SPBC29A10_14	0.57611	0.000801237	rec8
SPAC1039_10	0.573719	0.0246177	mmf2
SPCC330_20	0.573299	0.000711485	tam14
SPBC1685_16	0.572811	0.000319719	vma9
SPAC343_18	0.571011	1.70637e-05	rfp2
SPNCRNA_756	0.570681	0.145469	SPNCRNA_756
SPAC6C3_08	0.569087	0.00117333	nas6
SPBC649_04	0.569024	5.50543e-08	uvi15
SPAC977_13c	0.567611	0.00782038	SPAC977_13c
SPNCRNA_516	0.56679	0.134679	SPNCRNA_516
SPBC12D12_08c	0.565887	0.0407153	ned8
SPNCRNA_1435	0.565726	0.00539989	mug93-antisense-1
SPNCRNA_1689	0.56567	0.0280578	SPNCRNA_1689
SPAC13G6_04	0.565009	0.00185246	tim8
SPBC1709_10c	0.563752	5.91604e-05	atx1
SPBC337_11	0.563361	0.00431274	SPBC337_11
SPAC11D3_05	0.562223	0.000116271	mfs2
SPAPB17E12_03	0.558446	0.020902	SPAPB17E12_03
SPAC1F12_10c	0.557142	0.00158524	SPAC1F12_10c
SPBC1711_18	0.555356	0.00425241	tam9
SPBC26H8_14c	0.554185	0.0180685	cox17
SPAC1250_05	0.553486	0.000160676	rpl3002
SPAC2F3_04c	0.552836	0.00128113	rim1
SPNCRNA_209	0.552308	0.11414	SPNCRNA_209
SPAC9E9_13	0.551347	5.41131e-07	wos2
SPAC212_04c	0.55081	0.00442205	SPAC212_04c
SPBC800_04c	0.550407	0.000625453	rpl4301
SPAC644_09	0.549694	0.00332653	SPAC644_09
SPAC823_05c	0.549155	0.00148678	tlg2
SPNCRNA_799	0.548534	0.0226249	ata1-antisense-1
SPCC61_04c	0.547574	0.000580497	SPCC61_04c
SPBC106_15	0.547572	0.000477782	idi1
SPBC16G5_03	0.546348	0.000817903	SPBC16G5_03
SPAC13D6_05	0.54521	0.000601099	alp11
SPAC12G12_05c	0.545177	1.9265e-05	taf9
SPAC11E3_09	0.545099	0.000576331	pyp3
SPBC577_04	0.543884	0.00253445	SPBC577_04
SPAC23H3_02c	0.543507	0.00224655	ini1
SPAC17C9_16c	0.543422	2.10198e-07	mfs1
SPAC31G5_06	0.542747	0.0646195	rgg8
SPBC1539_10	0.541016	0.00409846	nop16
SPNCRNA_1297	0.540229	0.0730962	SPNCRNA_1297
SPAC22F3_11c	0.539975	0.0109583	snu23
SPAC3G9_15c	0.538254	0.000113897	fcf2
SPBC8E4_02c	0.538114	1.18802e-06	SPBC8E4_02c
SPNCRNA_1365	0.536437	0.0567653	SPNCRNA_1365
SPAC4G8_02c	0.535293	0.00376841	sss1
SPNCRNA_1358	0.533653	0.120486	SPNCRNA_1358
SPAC977_14c	0.533592	2.51961e-05	SPAC977_14c
SPBC21B10_15	0.532815	0.00344819	SPBC21B10_15
SPNCRNA_1409	0.532395	0.0938575	SPNCRNA_1409
SPAC1556_06	0.531731	0.00710002	meu1-1
SPAC22A12_12c	0.530519	0.000288892	rrp40
SPBC1677_02	0.529535	0.00018965	dpm3
SPCC613_05c	0.527759	0.000387039	rpl35
SPBC23G7_07c	0.52723	0.00710002	cms1
SPAC3H1_05	0.52681	7.3584e-05	SPAC3H1_05
SPBC32H8_04c	0.526678	0.00182968	SPBC32H8_04c
SPBC3E7_02c	0.525202	1.27901e-06	hsp16
SPBC947_07	0.525202	0.00284115	SPBC947_07
SPAC30_02c	0.524595	0.00710825	SPAC30_02c
SPAC977_10	0.522823	1.01639e-05	sod2
SPBC1683_02	0.52272	0.00861687	SPBC1683_02
SPAPB17E12_08	0.522653	0.000825329	eos1
SPAC3G9_11c	0.522462	3.6456e-06	pdc201
SPCC16C4_08c	0.522457	0.000288289	skb15
SPBC725_07	0.520884	7.74251e-05	pex5
SPCC330_02	0.520782	0.000379306	rhp7
SPBC800_14c	0.520714	0.00237618	SPBC800_14c
SPBC3B9_07c	0.519365	0.105044	rpa43
SPAC25B8_01	0.518909	0.00252068	dap1
SPAC22H12_02	0.518643	0.000401416	tfg3
SPBC1711_12	0.518016	1.81565e-05	SPBC1711_12
SPAC3C7_10	0.517824	2.70689e-05	pex13
SPAC22H10_13	0.516815	8.08878e-05	zym1
SPAP8A3_06	0.516177	0.00156353	uaf2
SPAC17H9_05	0.515927	0.00024445	ebp2
SPNCRNA_472	0.515797	0.000356259	SPNCRNA_472
SPAC2C4_13	0.513205	0.000171742	vma16
SPAC3H1_13	0.512866	0.00704655	ppk13
SPAC15E1_06	0.511709	0.0053828	vps29
SPBC1703_10	0.511464	0.0013106	ypt1
SPAC869_05c	0.510058	2.89225e-05	SPAC869_05c
SPBC1539_06	0.509823	0.0033006	acb1
SPAPB1E7_11c	0.509469	0.000298102	SPAPB1E7_11c
SPAC644_18c	0.509376	0.000277693	bet3
SPNCRNA_699	0.508289	0.113786	SPNCRNA_699
SPCP31B10_05	0.507569	0.133725	tdp1
SPBC216_03	0.506584	5.68217e-05	SPBC216_03
SPAC630_10	0.506171	0.00376841	bmt2
SPAC3H8_04	0.505908	0.000595422	SPAC3H8_04
SPNCRNA_1382	0.505248	0.0116078	ubc4-antisense-1
SPCC1183_04c	0.504525	2.98134e-05	pet127
SPAC9_13c	0.504499	0.000618233	cwf16
SPNCRNA_877	0.503815	0.14063	SPNCRNA_877
SPAC1834_03c	0.503421	6.22175e-06	hhf1
SPAC17G6_13	0.502821	5.26617e-05	slt1
SPBC409_21	0.502491	0.0039083	sec66
SPBC17D11_03c	0.501396	3.99093e-05	SPBC17D11_03c
SPAC29E6_05c	0.501057	0.000134585	mxr1
SPBC4C3_10c	0.501031	0.00026555	pre3
SPAC6F12_05c	0.500182	4.3914e-05	tnr3
SPBC3E7_07c	0.498207	0.0144768	SPBC3E7_07c
SPAPB1A10_04c	0.497849	0.00152983	cwp1
SPAC4A8_12c	0.496838	0.000205644	sds22
SPAC1851_02	0.496471	0.00176187	slc1
SPAC18B11_07c	0.495396	0.000504303	rhp6
SPAC3H1_14	0.495139	0.00339601	gid4
SPAC15F9_03c	0.493368	0.00369099	nxt2
SPAPB18E9_05c	0.492652	0.000308869	SPAPB18E9_05c
SPAC22E12_18	0.492613	0.00430816	SPAC22E12_18
SPCC11E10_02c	0.492444	0.0004568	gpi8
SPBC23E6_06c	0.49044	0.00046249	rib3
SPAC11E3_07	0.489182	0.00054704	vma4
SPAC19B12_06c	0.488872	0.00133501	SPAC19B12_06c
SPBP23A10_09	0.486573	0.0104641	psf1
SPBC29A3_21	-0.484971	0.000801237	SPBC29A3_21
SPAC24H6_05	-0.48592	0.000177541	cdc25
SPCC1235_12c	-0.487343	0.0254056	mug146
SPBC17D1_01	-0.487812	5.24434e-07	SPBC17D1_01
SPAC24B11_09	-0.48799	0.0074346	mpc2
SPBC1105_09	-0.488208	3.75535e-05	ubc15
SPAC23D3_04c	-0.488427	0.000175681	gpd2
SPBC365_06	-0.488785	0.000386739	pmt3
SPBP35G2_16c	-0.490522	6.23586e-05	ecl2
SPBC11C11_09c	-0.491901	4.48445e-07	rpl502
SPBC16G5_05c	-0.491968	8.1538e-07	scs2
SPAC25B8_13c	-0.492026	0.00463562	isp7
SPBC1289_10c	-0.492222	1.33677e-05	adn2
SPBC16A3_15c	-0.49379	2.17597e-05	nda2
SPBC16A3_08c	-0.495028	0.000140689	oga1
SPBC6B1_07	-0.495773	0.000290194	prp1
SPCC16C4_02c	-0.496389	0.000154546	SPCC16C4_02c
SPCC594_02c	-0.497153	0.000177541	SPCC594_02c
SPBC32F12_07c	-0.499092	0.0853392	SPBC32F12_07c
SPBC19G7_10c	-0.500574	1.52111e-05	pdc2
SPCC338_10c	-0.500874	5.61061e-07	cox5
SPCPB1C11_02	-0.500974	0.000128706	SPCPB1C11_02
SPBC1539_05	-0.501114	8.36672e-05	cog3
SPCC1902_02	-0.501238	0.000115576	mug72
SPCC1827_04	-0.503356	3.75535e-05	vms1
SPAC2E1P3_05c	-0.503626	1.88489e-06	SPAC2E1P3_05c
SPCC285_17	-0.504419	6.47658e-05	spp27
SPBC18H10_05	-0.505207	0.000356259	SPBC18H10_05
SPBC25B2_09c	-0.505239	3.98357e-05	mrs1
SPAC26F1_05	-0.507247	0.138252	mug106
SPBC1105_04c	-0.5073	0.0167606	cbp1
SPNCRNA_738	-0.507947	0.0429287	SPNCRNA_738
SPBC31F10_13c	-0.508137	1.293e-06	hip1
SPAC222_11	-0.508279	2.72696e-05	hem13
SPBC30B4_01c	-0.508779	0.00354426	wsc1
SPAC19D5_01	-0.509418	0.000370396	pyp2
SPBC1718_07c	-0.509546	4.01561e-05	zfs1
SPAC1952_09c	-0.510707	0.000147473	SPAC1952_09c
SPBC56F2_09c	-0.512356	3.54809e-06	arg5
SPBC2G5_05	-0.512737	0.000140689	SPBC2G5_05
SPAC56E4_03	-0.5136	7.56612e-06	SPAC56E4_03
SPBC23E6_09	-0.515117	6.31051e-06	ssn6
SPBC1778_09	-0.51594	3.41792e-06	SPBC1778_09
SPCC757_09c	-0.516671	6.63143e-05	rnc1
SPAC9_09	-0.518893	5.63131e-05	met26
SPBC19C7_06	-0.520048	8.52045e-05	prs1
SPBC6B1_04	-0.521002	0.000111075	mde4
SPBC25H2_04c	-0.521365	0.000160676	tim22
SPAC4H3_10c	-0.5218	1.2043e-05	pyk1
SPBC31F10_16	-0.521896	2.04447e-06	SPBC31F10_16
SPAC1F12_05	-0.522498	0.0174608	any2
SPAPB1A11_02	-0.522559	0.00863744	SPAPB1A11_02
SPCC191_09c	-0.523378	0.0992437	gst1
SPBC32F12_10	-0.524022	1.33226e-07	SPBC32F12_10
SPBC24C6_06	-0.524771	8.21806e-05	gpa1
SPAC1F7_05	-0.527364	1.9265e-05	cdc22
SPCC1795_02c	-0.527957	4.2166e-05	vcx1
SPCPB16A4_03c	-0.528039	3.43375e-09	ade10
SPAC3H1_11	-0.528523	5.43903e-05	hsr1
SPAC26F1_10c	-0.529712	0.00117098	pyp1
SPCC794_12c	-0.532685	6.27737e-05	mae2
SPAC56F8_16	-0.533171	0.00398105	esc1
SPAC15A10_13	-0.534911	0.0607152	ppk3
SPBC14C8_03	-0.538402	5.61061e-07	fma2
SPBC4C3_12	-0.538896	3.06196e-05	2024-09-01
SPBC19F8_03c	-0.538976	1.97661e-06	yap18
SPBC336_16	-0.539082	0.130798	SPBC336_16
SPBC17D1_06	-0.539223	0.000249668	dbp3
SPBC1105_01	-0.540181	1.20456e-06	SPBC1105_01
SPCC18_18c	-0.54034	1.03166e-06	fum1
SPBC342_01c	-0.540625	2.5479e-05	alg6
SPBC2G2_13c	-0.542842	1.87544e-06	dcd1
SPBC557_02c	-0.545302	0.000315771	SPBC557_02c
SPBP23A10_11c	-0.545431	4.95692e-06	SPBP23A10_11c
SPAC1B2_03c	-0.546421	0.143633	SPAC1B2_03c
SPBC1105_02c	-0.547252	1.72569e-06	lys4
SPAC2F7_11	-0.547651	0.002375	nrd1
SPBC725_03	-0.547684	0.000244483	SPBC725_03
SPAC1687_22c	-0.548031	3.82493e-07	puf3
SPBC1539_09c	-0.54892	3.2525e-06	trp1
SPCC4G3_16	-0.552858	0.00240799	rib2
SPBP4H10_15	-0.55451	5.68685e-07	aco2
SPBC409_10	-0.555041	0.0945428	ade7
SPAC17A2_09c	-0.555755	0.00022879	csx1
SPCC70_05c	-0.558345	8.51131e-07	nnk1
SPBC428_05c	-0.558481	2.70336e-06	arg12
SPCC1259_02c	-0.560169	2.68803e-06	erm1
SPAC110_05	-0.560808	0.00875859	SPAC110_05
SPBC8E4_03	-0.561003	2.23872e-06	SPBC8E4_03
SPBC2G2_16	-0.562112	5.53221e-08	SPBC2G2_16
SPBC83_16c	-0.563069	2.83182e-07	SPBC83_16c
SPBC365_16	-0.564181	0.000161829	SPBC365_16
SPBC56F2_12	-0.566632	7.41534e-07	ilv5
SPAC9E9_03	-0.568657	2.75134e-08	leu2
SPBC3B8_01c	-0.568974	0.0044708	arh1
SPBC12D12_05c	-0.569326	5.80678e-07	SPBC12D12_05c
SPNCRNA_1601	-0.569997	0.00132932	SPBC2G2.17c-antisense-1
SPAC9_12c	-0.570029	0.0806954	atp12
SPBC6B1_08c	-0.572958	6.20378e-07	ofd1
SPBC25D12_03c	-0.574379	4.86886e-06	mcm7
SPBC56F2_05c	-0.575959	0.000183381	SPBC56F2_05c
SPAC1071_10c	-0.577559	1.96878e-06	pma1
SPBPB7E8_02	-0.580736	8.36672e-05	SPBPB7E8_02
SPAC6C3_04	-0.581197	4.21463e-05	cit1
SPBC405_01	-0.581786	2.33988e-05	ade1
SPBC32F12_06	-0.58247	0.00811765	pch1
SPBC14F5_06	-0.585456	6.1037e-08	rli1
SPBC3F6_01c	-0.586223	5.06881e-06	SPBC3F6_01c
SPBC543_04	-0.58714	2.83182e-07	npr3
SPNCRNA_1471	-0.588758	0.0731494	pof9-antisense-1
SPCC1742_01	-0.588924	0.000191091	gsf2
SPAC4G8_03c	-0.594766	0.000116491	puf5
SPBC460_01c	-0.596078	7.3466e-07	SPBC460_01c
SPAC31G5_04	-0.596362	0.000838737	lys12
SPAC1751_01c	-0.596897	0.000218194	gti1
SPCC613_10	-0.598125	2.77576e-07	qcr2
SPBC13G1_08c	-0.598412	2.63215e-06	ash2
SPBC19F5_04	-0.5986	2.41832e-07	SPBC19F5_04
SPNCRNA_1553	-0.598753	0.00741046	SPNCRNA_1553
SPBC25B2_02c	-0.599773	8.58935e-07	mam1
SPBC8E4_05c	-0.599976	0.00287309	SPBC8E4_05c
SPBP23A10_16	-0.603875	1.46902e-07	sdh4
SPBC336_03	-0.607328	1.07496e-05	efc25
SPBC557_04	-0.608172	3.03301e-07	ppk29
SPBC543_07	-0.608419	1.90596e-07	pek1
SPCC584_01c	-0.611285	8.5372e-05	SPCC584_01c
SPBP4H10_14c	-0.612598	2.70336e-06	SPBP4H10_14c
SPBC1718_01	-0.614898	2.69051e-06	pop1
SPBC4B4_06	-0.622986	0.00032532	vps25
SPBC1604_12	-0.631661	8.83467e-10	SPBC1604_12
SPBC3B8_06	-0.636644	1.98375e-06	SPBC3B8_06
SPNCRNA_781	-0.640096	1.30395e-05	SPNCRNA_781
SPBC30D10_15	-0.640949	3.67484e-08	SPBC30D10_15
SPNCRNA_188	-0.642416	0.0841571	SPNCRNA_188
SPAC1296_04	-0.643775	8.1538e-07	mug65
SPBC19C7_04c	-0.645136	2.69107e-07	SPBC19C7_04c
SPBC1198_02	-0.646577	3.58486e-05	dea2
SPCC548_06c	-0.647766	3.86388e-09	ght8
SPBC215_13	-0.651915	4.25194e-07	SPBC215_13
SPBC16H5_02	-0.661213	1.18105e-05	pfk1
SPBC21D10_06c	-0.664388	1.4411e-06	map4
SPNCRNA_1124	-0.664457	0.133725	SPNCRNA_1124
SPAC13F5_03c	-0.665579	0.12857	gld1
SPSNORNA_14	-0.670388	0.00481721	snoR54b
SPBC776_15c	-0.670479	2.03083e-05	kgd2
SPBC19F8_05	-0.673647	4.94277e-05	SPBC19F8_05
SPAC977_18	-0.673942	0.000114782	SPAC977_18
SPBP23A10_12	-0.678389	7.53e-06	frg1
SPNCRNA_753	-0.680142	0.114522	SPNCRNA_753
SPAC513_05	-0.686498	0.0533336	ams1
SPBC14C8_14c	-0.691989	0.0602683	pol5
SPBC1A4_02c	-0.692535	3.89452e-10	leu1
SPBP26C9_02c	-0.693694	1.88474e-07	car1
SPBPB8B6_06c	-0.697788	0.030519	SPBPB8B6_06c
SPCC794_04c	-0.698466	0.000616382	SPCC794_04c
SPNCRNA_1595	-0.701134	0.045774	SPNCRNA_1595
SPBC211_02c	-0.707306	9.54153e-05	cwf3
SPBPB2B2_01	-0.710535	1.40048e-07	SPBPB2B2_01
SPBC409_08	-0.710753	3.68714e-07	SPBC409_08
SPBC8E4_04	-0.711207	1.62848e-11	SPBC8E4_04
SPAC2E1P3_04	-0.712343	5.4378e-11	cao1
SPAC5D6_09c	-0.713077	8.14429e-06	mug86
SPCC548_07c	-0.713321	0.000509469	ght1
SPCC1393_08	-0.717752	9.72605e-06	SPCC1393_08
SPAC1296_03c	-0.724611	1.97661e-06	sxa2
SPBC1677_03c	-0.725661	2.71144e-11	tda1
SPBC13E7_06	-0.729176	9.96738e-06	msd1
SPBC13E7_09	-0.745313	6.23586e-05	vrp1
SPBC8E4_01c	-0.74907	1.62848e-11	pho84
SPNCRNA_1157	-0.749274	0.000264796	SPNCRNA_1157
SPAC2E1P3_02c	-0.750325	0.113022	amt3
SPBC8E4_12c	-0.754107	2.03083e-05	ecl3
SPAC11E3_13c	-0.755044	0.00118785	gas5
SPBC609_01	-0.757576	3.35071e-06	SPBC609_01
SPBC1861_05	-0.762437	0.0026462	SPBC1861_05
SPCC364_07	-0.76267	8.38923e-10	ser3
SPAC3A11_07	-0.764749	3.48454e-11	nde2
SPCC794_01c	-0.766998	3.70665e-05	zwf2
SPNCRNA_1156	-0.775262	0.00330781	SPNCRNA_1156
SPBC1861_04c	-0.784074	0.00136743	prp24
SPBC21C3_07c	-0.787587	0.0158561	trm140
SPAC5H10_03	-0.791142	2.88243e-17	SPAC5H10_03
SPNCRNA_394	-0.791196	0.0155726	SPNCRNA_394
SPNCRNA_1141	-0.79163	0.00166206	SPNCRNA_1141
SPBC3H7_01	-0.798503	0.0448935	spo14
SPNCRNA_1246	-0.819243	0.0503925	SPNCRNA_1246
SPNCRNA_679	-0.827811	3.3935e-07	SPNCRNA_679
SPNCRNA_1265	-0.830856	0.0096972	SPNCRNA_1265
SPAC19E9_03	-0.842183	6.99733e-12	pas1
SPAC4F8_08	-0.846248	0.0223335	mug114
SPBC32C12_02	-0.858778	1.08995e-06	ste11
SPNCRNA_872	-0.859845	0.135563	eta2-antisense-1
SPBP26C9_03c	-0.86654	1.24578e-10	fet4
SPRRNA_01	-0.867498	0.0631065	21S_rRNA
SPBC1703_13c	-0.872318	7.04987e-12	SPBC1703_13c
SPBP4G3_03	-0.879217	0.000335091	fub2
SPAC1687_04	-0.880197	0.133725	mcb1
SPBC947_04	-0.882481	2.52073e-17	pfl3
SPCC191_06	-0.890987	0.000623011	SPCC191_06
SPBC19G7_06	-0.892632	1.11415e-10	mbx1
SPBC23G7_10c	-0.897111	8.31387e-13	SPBC23G7_10c
SPBC14F5_05c	-0.899679	2.17374e-16	sam1
SPCC4F11_04c	-0.906433	0.0733312	imt2
SPNCRNA_1208	-0.914176	0.00166733	SPCC162.01c-antisense-1
SPBC31F10_02	-0.919249	0.127292	SPBC31F10_02
SPNCRNA_745	-0.926377	0.000480648	SPNCRNA_745
SPNCRNA_1121	-0.928356	0.0120879	SPNCRNA_1121
SPAC17C9_09c	-0.937992	7.58917e-07	tim13
SPNCRNA_1270	-0.941065	0.0633599	epl1-antisense-1
SPAC17A2_10c	-0.941538	0.00713277	SPAC17A2_10c
SPNCRNA_1218	-0.94332	0.000841755	SPNCRNA_1218
SPAC1751_04	-0.944112	0.0509943	loc1
SPAC1786_02	-0.946245	1.29501e-16	SPAC1786_02
SPNCRNA_1463	-0.94675	0.000140966	SPNCRNA_1463
SPNCRNA_1158	-0.966694	0.000970117	gnr1-antisense-1
SPNCRNA_1186	-0.966943	0.0756183	SPNCRNA_1186
SPAC2H10_01	-0.96724	5.85856e-18	SPAC2H10_01
SPBC1348_11	-0.995725	3.8604e-05	SPBC1348_11
SPBC16E9_19	-0.998681	0.0737218	SPBC16E9_19
SPCPB1C11_01	-1.00984	6.39538e-11	amt1
SPCC16C4_21	-1.01294	0.0262079	SPCC16C4_21
SPNCRNA_853	-1.0332	0.0216197	SPNCRNA_853
SPBC1861_01c	-1.0347	3.21507e-27	cnp3
SPCC1183_02	-1.04139	3.37727e-06	SPCC1183_02
SPAC750_03c	-1.04926	0.0167635	SPAC750_03c
SPBC1861_02	-1.05106	5.2939e-16	abp2
SPNCRNA_1301	-1.0565	0.0214867	grt1-antisense-1
SPNCRNA_1285	-1.0569	0.00018483	SPNCRNA_1285
SPAC343_12	-1.10076	9.80227e-14	rds1
SPNCRNA_322	-1.10373	4.77537e-15	SPNCRNA_322
SPNCRNA_1063	-1.1156	7.6356e-07	SPNCRNA_1063
SPBC1348_14c	-1.12484	4.2166e-05	ght7
SPBC3B8_07c	-1.13936	3.38172e-33	dsd1
SPBPB2B2_17c	-1.14935	0.000520245	SPBPB2B2_17c
SPNCRNA_944	-1.18363	0.0002357	SPNCRNA_944
SPNCRNA_1424	-1.22022	1.61281e-10	SPNCRNA_1424
SPRRNA_42	-1.22256	0.0152249	SPRRNA_42
SPNCRNA_1527	-1.23731	2.74241e-12	SPNCRNA_1527
SPBPB2B2_18	-1.29599	8.25533e-08	SPBPB2B2_18
SPAC14C4_16	-1.34268	0.0939163	dad3
SPAPB18E9_01	-1.34493	0.123126	trm5
SPAC513_03	-1.40134	5.06949e-07	mfm2
SPBPB8B6_04c	-1.40155	7.21075e-08	grt1
SPNCRNA_388	-1.43582	2.03577e-18	SPNCRNA_388
SPAC4F10_15c	-1.48407	0.0404665	wsp1
SPAPJ695_02	-1.48493	1.6728e-16	SPAPJ695_02
SPAC167_02	-1.50882	0.0199294	ptb1
SPNCRNA_1544	-1.54478	0.0243846	syf2-antisense-1
SPAC27E2_11c	-1.58033	0.132838	SPAC27E2_11c
SPBPB8B6_02c	-1.64827	3.27573e-09	SPBPB8B6_02c
SPBC3B9_04	-1.65905	0.0287019	oms1
SPBPB2B2_11	-1.68808	0.0889761	SPBPB2B2_11
SPAC23D3_17	-1.70355	0.0617597	SPAC23D3_17
SPBC1348_08c	-1.7128	5.92122e-08	SPBC1348_08c
SPCC569_02c	-1.7306	4.99092e-06	SPCC569_02c
SPNCRNA_1470	-1.77266	0.127046	ser2-antisense-1
SPNCRNA_32	-1.90201	5.01651e-09	prl32
SPBC16G5_12c	-1.99346	0.0038345	top3
SPNCRNA_716	-2.12981	2.26758e-07	SPAC56F8.12-antisense-1
SPBC215_08c	-2.19566	2.72833e-10	arg4
SPNCRNA_697	-2.19864	0.138447	SPAC1687.19c-antisense-1
SPCC594_03	-2.22521	0.000155128	SPCC594_03
SPAC212_05c	-2.322	0.0930957	SPAC212_05c
SPBC27_03	-2.36876	0.0641814	meu25
SPNCRNA_1230	-2.44703	0.0843954	ist1-antisense-1
SPNCRNA_1207	-2.59952	0.14063	SPNCRNA_1207
SPBC19C2_13c	-2.71036	0.100664	ctu2
SPBC1685_12c	-2.81106	0.0982837	SPBC1685_12c
SPBC336_13c	-2.96239	0.0822057	SPBC336_13c
SPNCRNA_1360	-3.11068	0.0470566	SPNCRNA_1360
SPCC757_03c	-3.26037	0.0705657	hsp3101
SPNCRNA_1377	-3.38088	0.0696525	SPBC115.02c-antisense-1
SPNCRNA_390	-3.6331	0.0958451	SPNCRNA_390
SPCC622_06c	-4.0546	0.0685721	SPCC622_06c
SPCC622_17	-4.06346	1	apn1
SPAC688_12c	-4.2993	1	SPAC688_12c
SPAC806_11	-4.36972	1	SPAC806_11
SPBC1711_02	-4.59525	0.0350995	mat3-Mc

## Sheet: Summary
Comparison	Upregulated	Downregulated	Total DEGs	% of expressed genes
G4-TATA MUT vs WT	171	117	288	3.96%
G4 MUT vs WT	99	107	206	2.83%
G4 MUT vs G4-TATA MUT	366	277	643	8.85%
