# Supplementary material for: CRISPR-Cas9 targeting of G-Quadruplex DNA in ADH1 promoter highlights its role in transcriptome and metabolome regulation
Source: Nucleic Acids Res. 2025 Sep 17;53(17):gkaf853. doi: 10.1093/nar/gkaf853 (PMC12448892; doi:10.1093/nar/gkaf853)
Supplement: gkaf853_Supplemental_Files [file gkaf853_supplemental_files.zip › Supplemental file 2.xlsx]

## Sheet: Metabolites
	Class	Exp Time (string)	Runorder (minutes)	customer sample Identifier	Replicate	Organism	sample type (tissue/fluid/cell line etc)	sample volume (µl)	number of cells per sample	sampling date	sampling time	treatment	case/control	Injection Standard MS	Internal Standard IS01	Internal Standard IS10	Lactic acid	Alanine	beta-Hydroxybutyric acid (3-HBA)	alpha-Aminobutyric acid	alpha-Aminobutyric acid (AABA)	Valine	Leucine	Isoleucine	Nicotinic acid	Proline	Glycine	Succinic acid	Glyceric acid	Uracil	Serine	Pipecolic acid	beta-Cyanoalanine	Threonine	Glutaric acid	N-Acetylleucine	Glutamine	Niacinamide	Malic acid	Adipic acid	Erythritol	Pyroglutamic acid	Threonic acid	Cysteine	Oxoglutaric acid	Glutamic acid	Phenylalanine	Dodecanoic acid	Homocysteine
RI (resolved)														2125	1300	2627	1080	1121	1174	1184	1184	1223	1277	1298	1299	1300	1309	1318	1333	1339	1362	1364	1371	1386	1404	1436	1470	1480	1486	1503	1505	1517	1539	1551	1571	1616	1622	1650	1659
M/z (unique)														299	146	458	117	218	191	232	232	248	260	261	182	244	278	262	322	257	306	230	141	320	261	230	157	194	337	275	320	260	294	294	198	258	295	272	352
SMC Library														I100 Octadecanoic acid methyl ester, n- Mz 298	I101 PROLINE-13C5 2TMS Mz 146	I110 SUCROSE-13C12 8TMS Mz 367	S284 LACTIC ACID 2TMS major	S087 ALANINE 2TMS	S046 3-HYDROXYBUTYRIC ACID 2TMS	W061 2-AMINOBUTYRIC ACID 2TMS	S021 2-AMINOBUTYRIC ACID 2TMS	S489 VALINE 2TMS	S294 LEUCINE 2TMS	S278 ISOLEUCINE 2TMS	S358 NICOTINIC ACID 1TMS	S407 PROLINE 2TMS	S246 GLYCINE 3TMS major	S456 SUCCINIC ACID 2TMS	S241 GLYCERIC ACID 3TMS	S483 URACIL 2TMS	S439 SERINE 3TMS	S405 PIPECOLIC ACID 2TMS	P048 beta-Cyano-L-alanine nTMS	S469 THREONINE 3TMS	S238 GLUTARIC ACID 2TMS	S525 N-ACETYLLEUCINE 2TMS	S237 GLUTAMINE 3TMS minor	S357 NICOTINAMIDE 1TMS	S312 MALIC ACID 3TMS	S083 ADIPIC ACID 2TMS	S179 ERYTHRITOL 4TMS	S411 PYROGLUTAMIC ACID 2TMS	W121 L-Threonic acid nTMS	S151 CYSTEINE 3TMS	S091 ALPHA-KETOGLUTARIC ACID-MEOX 2TMS	S234 GLUTAMIC ACID 3TMS major	W054 PHENYLALANINE 2TMS	S168 DODECANOIC ACID 1TMS	S261 HOMOCYSTEINE 3TMS
HMDB																	HMDB0000190	HMDB0000161	HMDB0000011	HMDB0000452	HMDB0000452	HMDB0000883	HMDB0000687	HMDB0000172	HMDB0001488	HMDB0000162	HMDB0000123	HMDB0000254	HMDB0000139	HMDB0000300	HMDB0000187	HMDB0000070	HMDB0060245	HMDB0000167	HMDB0000661	HMDB0011756	HMDB0000641	HMDB0001406	HMDB0000156	HMDB0000448	HMDB0002994	HMDB0000267	HMDB0000943	HMDB0000574	HMDB0000208	HMDB0003339	HMDB0000159	HMDB0000638	HMDB0000742
KEGG																	C00186	C00041	C01089	C02356	C02356	C00183	C00123	C00407	C00253	C00148	C00037	C00042	C00258	C00106	C00065	C00408	C02512	C00188	C00489	C02710	C00064	C00153	C00149	C06104	C00503	C01879	C01620	C00097	C00026	C00217	C00079	C02679	C00155
Pubchem																	107689	5950	92135	80283	80283	6287	6106	6306	938	145742	750	1110	439194	1174	5951	849	439742	6288	743	70912	5961	936	222656	196	222285	7405	5460407	5862	51	23327	6140	3893	778
RSD (%, samples)														4.4	5.5	5.5	70.9	12.3	68.8	62.9	61.4	20.8	87	49	49.7	41	18.2	44.7	13.2	11.1	35.4	29.5	16.4	30.4	28.3	99.4	21.4	31.9	67.3	130	18.7	38.2	31.2	24.8	31.9	40.5	33.1	19.7	60.8
1	YES media mutant 1	2024-Oct-10 18:48:17	17.79	ADH1 G4-TATA MUT	1	Fission yeast	Cell	Pellet	230000000	2024-05-28	18h	YES media	ADH1 G4-TATA MUT	89.8362	89.2071	85.924	17.2725	99.0715	53.1862	31.3059	31.6695	80	15.1434	32.218	27.365	69.2918	62.4128	49.8642	87.7056	56.703	32.4647	52.8751	81.8044	40.1048	80.8155	4.981	82.8982	45.4362	90.8267	76.1368	88.2797	44.1808	84.7404	50.9281	36.4137	33.9772	42.5133	62.5444	100
2	YES media mutant 1	2024-Oct-10 21:24:04	173.66	ADH1 G4-TATA MUT	2	Fission yeast	Cell	Pellet	230000000	2024-05-28	18h	YES media	ADH1 G4-TATA MUT	89.426	81.4142	83.586	10.8537	97.8739	57.1508	28.21	28.4913	76.6616	15.0819	27.0143	25.3526	59.3932	61.1562	24.7216	74.9779	68.3236	28.2491	49.0831	62.1135	35.7987	29.4385	4.3935	72.5404	42.6584	76.0881	6.4451	82.9655	41.2285	80.7681	51.692	36.6745	33.7024	44.9451	57.1031	79.4519
3	YES media mutant 1	2024-Oct-10 19:39:51	69.13	ADH1 G4-TATA MUT	3	Fission yeast	Cell	Pellet	230000000	2024-05-28	18h	YES media	ADH1 G4-TATA MUT	99.8498	95.3918	99.9108	33.4642	96.7062	78.3009	42.0559	39.1557	100	8.9675	34.2244	29.0393	67.4355	81.4208	43.4068	96.3484	69.8197	45.9773	60.9867	88.5655	52.3478	52.256	5.6607	100	50.1294	100	25.3524	100	48.1624	94.602	65.6708	44.6963	37.9159	50.4323	69.5022	99.0282
4	YES media mutant 1	2024-Oct-10 20:48:56	138.18	ADH1 G4-TATA MUT	4	Fission yeast	Cell	Pellet	230000000	2024-05-28	18h	YES media	ADH1 G4-TATA MUT	89.3071	83.5836	84.0316	16.5443	100	60.6319	29.3338	30.269	78.5049	15.3036	29.8705	26.0933	60.8821	62.4619	27.7775	79.2278	68.8605	29.1267	47.787	65.7224	36.5401	30.6128	4.6771	78.1042	42.7585	72.6549	6.7218	85.5483	42.4657	83.1153	55.1853	37.2887	35.0307	46.9162	58.6368	76.8451
5	YES media mutant 1	2024-Oct-10 19:22:57	52.19	ADH1 G4-TATA MUT	5	Fission yeast	Cell	Pellet	230000000	2024-05-28	18h	YES media	ADH1 G4-TATA MUT	88.9181	84.6152	82.5761	29.3761	97.9481	56.3339	27.7068	28.0959	75.5962	15.1066	29.8122	24.7983	67.528	59.8603	36.8414	76.1235	59.9999	30.6665	53.5058	72.8745	39.9012	38.142	4.5582	82.7307	43.5321	79.0945	15.6993	82.6819	41.5112	82.8684	48.7173	35.7494	33.1788	43.2632	58.0661	73.6508
6	YES media mutant 1	2024-Oct-10 22:49:41	259.03	ADH1 G4-TATA MUT	6	Fission yeast	Cell	Pellet	230000000	2024-05-28	18h	YES media	ADH1 G4-TATA MUT	87.6502	82.605	81.9494	24.5594	99.0597	56.8144	30.4667	30.7656	73.8527	14.2435	27.9807	24.917	64.2034	66.0805	22.6575	78.7085	74.0162	26.0839	50.9543	55.7507	32.285	34.7174	4.5146	67.6659	42.5171	77.112	12.4174	82.2828	40.806	79.7235	51.2014	35.9052	33.9908	44.5355	55.096	81.5335
8	YES media WT	2024-Oct-10 23:06:43	276.05	ADH1 G4 WT	2	Fission yeast	Cell	Pellet	230000000	2024-05-28	18h	YES media	ADH1 G4 WT	87.4169	80.8567	81.5561	36.4291	79.9072	93.8928	15.4815	16.6046	48.0767	8.974	24.2917	33.0159	91.7543	75.0037	27.0172	73.7899	85.0073	39.7276	78.9387	60.5755	41.692	54.0952	3.1104	43.4747	53.443	42.51	16.3897	55.813	41.3431	53.2293	43.1124	46.079	37.2876	43.3457	53.4662	47.5958
9	YES media WT	2024-Oct-10 19:05:45	35.07	ADH1 G4 WT	3	Fission yeast	Cell	Pellet	230000000	2024-05-28	18h	YES media	ADH1 G4 WT	90.7467	85.299	84.6148	27.239	79.8994	97.4897	15.3174	15.6266	50.4525	9.3386	27.0428	32.8542	100	70.7393	49.311	78.3359	69.9919	46.7324	87.3034	84.7135	49.66	51.6648	3.0788	62.4844	54.4268	47.1501	11.8291	58.3399	41.9488	55.9133	46.6828	46.0321	36.8695	42.2298	58.635	53.8026
10	YES media WT	2024-Oct-10 21:41:08	190.7	ADH1 G4 WT	4	Fission yeast	Cell	Pellet	230000000	2024-05-28	18h	YES media	ADH1 G4 WT	88.7953	80.1871	83.3807	18.1429	72.8511	86.7968	15.5927	16.6477	45.3864	9.8475	25.4979	34.7903	95.5966	70.2656	26.348	84.972	87.2652	39.0594	89.037	67.6444	38.8015	40.076	3.2633	48.4402	52.2143	40.7927	7.8198	54.4489	39.504	51.0435	49.436	43.3568	36.9998	44.967	55.4944	52.9668
11	YES media WT	2024-Oct-10 22:15:40	225.02	ADH1 G4 WT	5	Fission yeast	Cell	Pellet	230000000	2024-05-28	18h	YES media	ADH1 G4 WT	100	78.0642	96.6964	31.434	85.9907	100	22.3664	17.4576	61.5384	3.7111	26.6342	33.4164	99.5968	100	33.4884	100	100	64.9586	100	87.9	67.0404	52.4261	3.9655	62.2594	63.5958	52.5591	8.5693	68.4998	47.9237	64.2656	67.4602	58.9461	44.8169	56.3197	68.3164	61.1956
12	YES media WT	2024-Oct-10 19:57:26	86.88	ADH1 G4 WT	6	Fission yeast	Cell	Pellet	230000000	2024-05-28	18h	YES media	ADH1 G4 WT	88.9661	84.5704	85.207	20.8998	78.9138	94.2366	16.0706	16.8194	47.3321	9.3368	26.8381	33.3471	98.0464	71.8349	37.0068	90.1304	85.8913	45.4137	87.1017	80.8926	47.1112	47.0511	3.3933	55.0514	53.5865	48.6845	8.6853	60.9024	41.885	55.5139	54.7166	48.6912	38.3514	47.4285	58.8806	57.9319
13	YES media WT	2024-Oct-10 23:40:49	310.11	ADH1 G4 WT	7	Fission yeast	Cell	Pellet	230000000	2024-05-28	18h	YES media	ADH1 G4 WT	88.0096	81.6899	81.3134	13.5742	79.9653	90.7767	16.9609	17.4558	47.6624	9.0415	25.4044	32.5828	98.8101	79.8265	24.0409	90.1562	93.0306	39.713	84.5691	63.5104	41.283	41.6944	2.9988	44.6552	56.0368	42.4198	10.7532	57.0059	41.7422	51.641	54.3143	50.4188	38.4564	47.7622	51.942	50.9184
14	YES media mutant 2	2024-Oct-10 21:58:50	208.12	ADH1 G4 MUT	1	Fission yeast	Cell	Pellet	230000000	2024-05-28	18h	YES media	ADH1 G4 MUT	87.5846	81.5289	83.2209	12.923	66.5863	69.3299	14.3239	14.6832	51.1947	11.9391	26.9306	31.4879	59.965	64.0042	32.9526	81.2893	83.3945	37.2328	69.2265	58.4851	37.8089	65.4461	3.574	44.9886	46.0118	49.6782	7.1916	54.0013	40.6474	38.5572	46.8605	53.6346	36.1595	43.163	52.0282	70.3532
15	YES media mutant 2	2024-Oct-10 22:32:37	241.99	ADH1 G4 MUT	2	Fission yeast	Cell	Pellet	230000000	2024-05-28	18h	YES media	ADH1 G4 MUT	87.829	81.1239	82.5106	10.6599	66.3859	66.1837	13.6755	14.373	46.8366	10.2242	25.5832	30.4241	60.9929	66.617	29.7168	80.446	83.5905	37.9795	68.7521	57.0166	37.7235	61.2323	2.8168	44.5204	46.0924	54.7834	6.0144	53.6927	39.5272	36.4972	50.428	53.7921	35.5938	42.5631	50.4045	68.8279
16	YES media mutant 2	2024-Oct-10 23:23:44	293.06	ADH1 G4 MUT	3	Fission yeast	Cell	Pellet	230000000	2024-05-28	18h	YES media	ADH1 G4 MUT	87.6105	81.2424	81.3747	10.675	67.7514	67.1955	14.9528	15.3938	56.5921	11.152	27.8153	33.0124	59.7417	67.8431	31.3846	85.5873	85.1708	36.5279	65.6724	55.3223	37.7226	65.3013	3.5945	45.2525	44.6227	51.7352	6.8921	56.7331	41.2703	38.7951	49.4729	59.2285	37.4836	46.5389	52.2711	69.6263
17	YES media mutant 2	2024-Oct-10 20:31:34	120.96	ADH1 G4 MUT	4	Fission yeast	Cell	Pellet	230000000	2024-05-28	18h	YES media	ADH1 G4 MUT	90.0817	81.9493	84.6053	52.9654	66.3341	72.7203	14.6566	15.3869	50.0563	10.5777	27.8722	31.3481	67.4706	65.9357	38.2052	88.0205	82.8063	41.2225	77.8221	69.4784	41.9022	64.6283	3.311	51.1729	45.9799	51.6813	8.942	55.2118	40.2745	37.7304	55.8316	54.3569	36.6339	44.7018	54.6979	64.5501
18	YES media mutant 2	2024-Oct-10 21:06:25	155.87	ADH1 G4 MUT	5	Fission yeast	Cell	Pellet	230000000	2024-05-28	18h	YES media	ADH1 G4 MUT	89.5087	80.789	82.8953	80.8604	64.8946	68.3418	14.6016	14.9805	48.3078	10.2295	26.1888	29.8233	62.0303	65.7947	36.4042	83.7469	80.5383	38.768	73.6084	63.5842	39.1335	100	2.9569	49.0576	45.7913	50.5823	100	52.9012	40.0449	36.3817	52.891	52.5338	35.9084	42.584	58.0426	63.9917
19	YES media mutant 2	2024-Oct-10 20:14:32	103.94	ADH1 G4 MUT	6	Fission yeast	Cell	Pellet	230000000	2024-05-28	18h	YES media	ADH1 G4 MUT	88.2077	82.8387	83.349	45.0261	69.6191	63.8869	16.3614	16.9071	60.8284	11.0476	29.599	31.6163	65.1675	66.8554	40.0592	87.2177	78.3646	39.5108	73.2076	69.4621	41.2913	65.3593	3.7801	55.5352	45.755	66.175	10.2243	55.824	40.4767	40.5113	53.7105	52.8038	36.7362	46.0176	54.0369	65.8979
QC1	QC pooled sample	2024-Oct-10 18:30:38	0											90.4509	90.3146	86.249	18.4266	82.1699	44.942	45.8239	43.7376	66.5615	50.6174	56.8828	56.4645	62.8177	59.2185	91.7298	69.1963	55.4148	60.1409	61.5402	97.8101	59.8318	53.4625	33.2907	81.2728	59.386	42.9308	18.458	75.3222	66.909	66.6314	57.8224	63.5398	59.9423	70.892	73.148	60.128
QC2	QC pooled sample	2024-Oct-11 05:10:57	640.19											96.5181	100	100	24.0769	76.1906	58.9841	63.9961	60.2647	83.4852	35.1707	65.707	61.995	71.3415	77.7761	58.968	91.2261	88.4276	72.8038	67.2715	80.1917	70.6094	51.6767	40.8347	71.8034	80.8208	41.4362	7.9911	85.8271	76.6792	72.9865	76.8549	83.3381	71.2425	85.0014	82.792	62.3859
[truncated: 36 more columns]
